# Supplementary material for: Distinct evolution of ST11 KL64 Klebsiella pneumoniae in Taiwan
Source: Front Microbiol. 2023 Dec 8;14:1291540. doi: 10.3389/fmicb.2023.1291540 (PMC10748404; doi:10.3389/fmicb.2023.1291540)
Supplement: Supplementary file 3 [file Data_Sheet_3.CSV]

Name	Type	Minimum	Maximum	Length	Direction
DEAD/DEAH helicase	CDS	5263	8224	2962	forward
DNA methylase N-4 CDS	CDS	3259	5253	1995	forward
DNA-binding protein CDS	CDS	26323	26541	219	reverse
HCM1.178ac CDS	CDS	23529	23933	405	forward
hypothetical protein CDS	CDS	14658	16160	1503	forward
hypothetical protein CDS	CDS	1676	3064	1389	reverse
hypothetical protein CDS	CDS	26728	27591	864	reverse
hypothetical protein CDS	CDS	21059	21850	792	forward
hypothetical protein CDS	CDS	16566	17186	621	reverse
hypothetical protein CDS	CDS	20493	21062	570	forward
hypothetical protein CDS	CDS	10015	10578	564	reverse
hypothetical protein CDS	CDS	17625	18176	552	reverse
hypothetical protein CDS	CDS	18192	18740	549	reverse
hypothetical protein CDS	CDS	11321	11836	516	reverse
hypothetical protein CDS	CDS	11863	12372	510	reverse
hypothetical protein CDS	CDS	22907	23374	468	forward
hypothetical protein CDS	CDS	24854	25234	381	reverse
hypothetical protein CDS	CDS	25978	26307	330	reverse
hypothetical protein CDS	CDS	10914	11237	324	reverse
hypothetical protein CDS	CDS	25653	25964	312	reverse
hypothetical protein CDS	CDS	22392	22685	294	forward
hypothetical protein CDS	CDS	25284	25574	291	reverse
hypothetical protein CDS	CDS	13314	13604	291	reverse
hypothetical protein CDS	CDS	17340	17615	276	reverse
hypothetical protein CDS	CDS	24024	24290	267	forward
hypothetical protein CDS	CDS	19264	19488	225	reverse
hypothetical protein CDS	CDS	24171	24389	219	reverse
hypothetical protein CDS	CDS	22100	22303	204	forward
hypothetical protein CDS	CDS	13597	13796	200	reverse
hypothetical protein CDS	CDS	21863	22024	162	forward
Integrase	CDS	355	1629	1275	forward
pilV	CDS	8382	9872	1491	reverse
tRNA-Asn	tRNA	99	174	76	forward
